# Supplementary material for: Specificity Rendering ‘Hot-Spots’ for Aurora Kinase Inhibitor Design: The Role of Non-Covalent Interactions and Conformational Transitions
Source: PLoS One. 2014 Dec 8;9(12):e113773. doi: 10.1371/journal.pone.0113773 (PMC4259475; doi:10.1371/journal.pone.0113773)
Supplement: S3 File — S10 Table, a) Scoring component of the lowest RMSD pose of Aurora kinase co-crystal complexes obrained through Glide 4.5 docking. b) Score and RMSD of the best scoring and lowest RMSD poses obtained on docking Aurora kinase with it's co-crystals' using Glide 4.5. (XLSX) [file pone.0113773.s003.xlsx]

## Sheet: S10a
Table S10a. Scoring component of the lowest RMSD pose of Aurora kinase co-crystal complexes obrained through Glide 4.5 docking.
Legend RMSD:		0 - 0.5 Å	0.5 - 1.0 Å	1.0 - 1.5 Å	1.5 - 2.0 Å	2.0 - 2.5 Å	>2.5 Å					RMSD Rank=Rank among 10 best poses of each complex based on RMSD calculated with the co-crystal
Sr.No.	PDB id	Hetatm	vdW	VdW Rank	Coul	Coul Rank	Lipo	Lipo Rank	HBond	Hbond Rank	Metal	Rewards	RotB	Site	GScore	Glide Rank	CvdW	Intern	Emodel	Emodel Rank	RMSD	RMSD Rank
1	1MQ4	ADP	-31.2	1	-107.2	7	-1.1	2	-1.9	1	-2.3	-2.1	0.4	-0.2	-12.8	1	-138.3	15.4	-341.3	6	0.6672	1
2	1MUO	ADN	-20.5	2	-135.3	2	-1.2	1	-1.6	5	-2.3	-1.3	0.6	-0.2	-11	2	-155.8	16.6	-314.7	2	0.717	1
3	1OL5	ADP	-22.2	7	-113.6	2	-0.7	2	-2.7	3	-2.5	-3.5	0.3	0.6	-13.86	3	-135.9	9.7	-297.2	5	0.1188	1
4	1OL6	ATP	-21.5	8	-69.8	4	-0.6	2	-0.7	3	-2.5	-4.6	0.3	0.6	-12.8	4	-91.3	5.7	-255.1	2	0.8298	1
5	1OL7	ADP	-24.5	6	-70.9	3	-0.7	1	-0.7	3	-2.5	-4.6	0.3	0.5	-13.2	1	-95.3	9.1	-253.4	4	0.607	1
6	2BMC	MPY	-18.6	9	-55.1	2	-0.6	3	-2.2	1	0	-4.7	0.4	2	-10.33	1	-73.7	12.4	-176.7	2	0.678	1
7	2C6D	ANP	-34.1	3	-22.6	7	-0.7	4	-2.3	4	0	-2.8	0.3	0	-10.33	4	-56.8	2.9	-115.8	5	0.675	1
8	2C6E	HPM	-22.8	8	-83.6	1	-0.4	7	-1.2	5	-2.5	-2.1	0.5	0.4	-10.78	5	-106.3	3.3	-248.2	1	0.909	1
9	2DWB	ANP	-22.8	10	-83.6	1	-0.4	5	-1.2	6	-2.5	-2.1	0.5	0.4	-10.78	2	-106.3	3.3	-248.2	2	0.635	1
10	2J4Z	626	-22.1	2	-51	3	-0.5	5	-2	2	0	-4	0.4	2.4	-9.05	3	-73.1	11.5	-170.1	1	0.862	1
11	2J50	627	-23	5	-42.6	3	-0.6	4	-1.6	1	0	-3.9	0.4	1.8	-9.3	5	-65.7	17.3	-144.1	4	0.756	1
12	2NP8	CC3	-25.9	5	-28.3	3	-1	4	-2	2	0	-0.8	0.4	1.3	-7.08	2	-54.3	16.9	-89	3	0.542	1
13	2W1C	L0C	-18.3	6	-17.1	10	-0.4	9	-0.9	3	0	-5.1	0.7	1.4	-7.55	5	-35.4	11.4	-72.4	9	0.825	1
14	2W1D	L0D	-17.9	6	-42.6	1	0	8	-0.8	5	0	-4	0.7	1.5	-7.74	4	-60.6	14.1	-119.1	1	0.699	1
15	2W1E	L0E	-18.9	10	-26.2	2	0	4	-1.8	1	0	-3.5	0.4	1.6	-7.72	2	-45.1	13	-83.5	2	1.456	1
16	2W1F	L0F	-21.5	1	-19.6	10	-0.7	2	-0.7	7	0	-4.6	0.7	1.1	-7.91	7	-41.1	13.5	-70.8	9	0.6145	1
17	2W1G	L0G	-22.8	8	-26.9	8	-0.7	6	-1.9	2	0	-3.8	0.4	1.4	-9.24	2	-49.7	25.4	-95.3	6	0.6542	1
18	2W1H	L0H	-23.7	9	-17.3	2	-1.9	3	-0.8	2	0	-1.4	0.6	0.7	-6.39	2	-41.1	15.9	-57.8	9	0.0422	1
19	2W1I	L0I	-30.1	4	-22.4	9	-1.8	2	-1.4	2	0	-3.5	0.4	0.5	-10.32	2	-52.5	15.3	-96.1	4	0.855	1
20	2WQE	ADP	-20.6	4	-19.4	9	-0.7	4	-1	6	0	-4.8	0.7	1.1	-8.28	2	-40	6	-79.9	8	0.859	1
21	2WTV	ZZL	-20.9	8	-50.1	1	-0.5	2	-1	7	0	-3.2	0.4	1.3	-8.29	3	-71	7	-137.9	1	0.368	1
22	2WTW	ZZL	-36.3	5	-16.3	2	-1	5	-0.8	4	0	-0.9	0.3	1	-5.8	3	-52.6	9.3	-67.4	2	1.45	1
23	2X6D	X6D	-40.5	7	-19.8	2	-1.9	2	-1.1	3	0	-3.7	0.2	0.9	-10.51	1	-60.4	19.9	-123	1	0.639	1
24	2X6E	YM4	-28.9	4	-26.3	3	-0.8	4	-1.4	2	0	-3.2	0.1	1.2	-9.01	3	-55.1	15.3	-107.5	1	0.491	1
25	2X81	ZZL	-34.3	6	-4.7	6	-1.4	4	0	2	0	-1.4	0.3	0.1	-5.16	3	-39	5.9	-57.5	6	0.642	1
26	2XNE	ASH	-39.8	1	-3.6	7	-2.2	2	-0.3	4	0	-2.1	0.4	0.1	-7.17	3	-43.4	7.3	-62.2	5	0.459	1
27	2XNG	A0H	-35.1	3	-21.8	2	-2	3	-0.7	6	0	-1.3	0.4	0.8	-7.56	4	-56.9	11	-98.5	1	0.626	1
28	2XRU	400	-26.1	8	-29.1	5	-1.7	1	-1.4	1	0	-1.2	0.3	1.1	-7.97	2	-55.3	14.2	-104.3	2	0.702	1
29	3COH	83H	-25.5	5	-14.2	5	-0.4	6	0	4	0	-1.9	0	0.4	-5.17	2	-39.7	0.5	-50.5	1	0.221	1
30	3E5A	VX6	-18.8	6	-39.9	1	-0.5	6	-0.8	4	0	-3	0.7	1.4	-7.46	1	-58.8	11.5	-114.7	1	0.793	1
31	3EFW	AK8	-24	1	-27.2	6	-0.2	3	-2.8	2	0	-4.2	0.3	2	-9.68	3	-51.2	28.1	-172.1	4	0.629	1
32	3FDN	MMH	-21.3	3	-18.9	7	-0.9	1	-0.7	5	0	-4	0.7	1.3	-7.34	1	-40.3	14.2	-68.1	7	0.793	1
33	3H0Y	48B	-26.3	6	-36.2	8	-1.3	2	-1.3	4	0	-2.9	0.5	1	-9.65	2	-62.5	9.7	-123.6	10	0.275	1
34	3H0Z	45B	-27.8	5	-37	4	-0.6	4	-1.6	2	0	-1.1	0.3	1	-7.74	3	-64.8	24.1	-108.5	3	0.4797	1
35	3H10	97B	-25.4	10	-21.1	1	-1.1	5	-0.7	2	0	-0.2	0.2	0.5	-5.48	4	-46.4	10.1	-50.2	1	0.8	1
36	3HA6	2JZ	-23.8	2	-23.1	7	-1.6	1	0	4	0	-0.5	0.4	0.7	-5.38	1	-47	13.1	-53.5	6	0.3599	1
37	3K5U	PFQ	-24.9	7	-35.5	2	-0.3	5	-1.6	1	0	-1.1	0.3	1	-7.25	1	-60.5	18.6	-102.7	2	0.7699	1
38	3LAU	OFI	-19.7	6	-4.7	3	-1.5	10	-0.7	1	0	-2.1	0.6	0	-5.45	2	-24.4	6.6	-24.7	3	0.912	1
39	3MYG	EML	-16.3	9	-19.8	3	-0.4	5	-1.8	2	0	-2.4	0.4	0.8	-6.82	1	-36.1	13.9	-55.1	1	0.5344	1
40	3NRM	NRM	-29.5	1	-19.9	1	-1	3	-0.7	5	0	-2.9	0.3	0.6	-7.88	2	-49.4	9	-72.4	1	0.715	1
41	3O50	LJE	-34.3	3	-17	7	-1.1	4	-1	5	0	-2.4	0.5	1	-7.26	2	-51.3	18.1	-75.8	6	0.1707	1
42	3O51	LJF	-29	3	-30.2	7	-2.1	1	0	9	0	-4.1	0.5	0.3	-10.93	1	-59.3	13.2	-112.8	7	0.2879	1
	Xenopus Laevis
1	2BFY	H1N	-33.7	6	-21	1	-1.6	3	-0.9	3	0	-0.1	0.5	0.5	-6.22	1	-54.7	12.3	-75.8	1	0.0828	1
2	2VGO	AD5	-24.6	7	-30.8	5	-0.6	5	-1.2	2	0	-2.7	0.3	1.2	-8.13	1	-55.4	11.1	-90.7	5	0.6535	1
3	2VGP	AD6	-28.6	2	-31.6	6	-1.2	1	-1.3	2	0	-0.5	0.5	1	-7.12	6	-60.2	8.4	-90.5	6	0.5915	1
4	2VRX	447	-26.7	7	-36.6	3	-1.2	1	-1.1	5	0	-0.2	0.5	0.7	-6.95	1	-63.3	7.4	-100.6	2	0.6672	1
	Mus musculus
1	3D14	AK1	-25.4	3	-32.5	9	-2.5	5	-1.8	5	0	-4.8	0.4	1.4	-12.82	2	-57.9	16	-133.4	3	0.222	1
2	3D15	AK2	-23.7	3	-50	9	-1	2	-2.5	2	0	-3.6	0.3	2	-10.22	1	-73.7	14.2	-170.2	1	1.105	1
3	3D2I	AK3	-22.2	6	-51.6	5	-0.5	4	-1.9	5	0	-6.5	0.4	2.1	-11.77	3	-73.8	15.6	-183.8	7	0.57	1
4	3D2K	AK4	-29.2	2	-23.5	6	-2.2	4	-2.5	1	0	-4.4	0.4	1.5	-11.89	2	-52.6	10	-141.1	5	0.816	1
5	3DAJ	FXG	-20.4	4	-31.4	4	-0.7	1	-1.3	2	0	-4.3	0.7	1.3	-9.21	2	-51.8	11.3	-120.2	1	1.509	1
6	3DJ5	AK5	-24.6	5	-23.7	6	-1.9	3	-1.9	4	0	-4.4	0.4	1.5	-10.7	3	-48.3	12.8	-118.9	9	0.309	1
7	3DJ6	AK6	-25.9	6	-42.7	2	-0.5	5	-0.9	5	0	-3.9	0.6	1.4	-8.95	1	-68.6	15.8	-145	1	0.502	1
8	3DJ7	AK7	-22.7	6	-28.5	7	-1.4	5	-2.7	3	0	-5.1	0.4	2.1	-11.52	3	-51.2	9.3	-142.1	1	0.506	1

## Sheet: S10b
Table S10b. Score and RMSD of the best scoring and lowest RMSD poses obtained on docking Aurora kinase with it's co-crystals’ using Glide 4.5.
SCORE:	Score corresponding lowest RMSD pose				LRMSD:	Lowest RMSD
BSCORE:	Best Scoring pose				RMSD:	RMSD corresponding to best scoring pose				Lowest RMSD pose = Best scoring pose
Sr.No.	PDB id	Hetatm	SCORE	LRMSD	BSCORE	RMSD
1	1MQ4	ADP	-12.8	0.6672	-12.8	0.6672
2	1MUO	ADN	-11	0.717	-11.83	1.2201
3	1OL5	ADP	-13.86	0.1188	-15.17	0.372
4	1OL6	ATP	-12.8	0.8298	-13.2	1.8682
5	1OL7	ADP	-13.2	0.607	-13.2	0.607
6	2BMC	MPY	-10.33	0.678	-10.33	0.678
7	2C6D	ANP	-10.33	0.675	-11.31	0.676
8	2C6E	HPM	-10.78	0.909	-10.95	1.018
9	2DWB	ANP	-10.78	0.635	-10.96	0.639
10	2J4Z	626	-9.05	0.862	-9.19	0.937
11	2J50	627	-9.3	0.756	-10.14	0.777
12	2NP8	CC3	-7.08	0.542	-7.14	0.543
13	2W1C	L0C	-7.55	0.825	-7.63	1.627
14	2W1D	L0D	-7.74	0.699	-7.82	0.993
15	2W1E	L0E	-7.72	1.456	-9.02	1.838
16	2W1F	L0F	-7.91	0.6145	-8.05	0.802
17	2W1G	L0G	-9.24	0.6542	-10.76	0.7062
18	2W1H	L0H	-6.39	0.0422	-6.66	0.0455
19	2W1I	L0I	-10.32	0.855	-10.46	1.2024
20	2WQE	ADP	-8.28	0.859	-8.29	0.985
21	2WTV	ZZL	-8.29	0.368	-8.46	0.6435
22	2WTW	ZZL	-5.8	0.85	-6.37	1.74
23	2X6D	X6D	-10.51	0.639	-10.51	0.639
24	2X6E	YM4	-9.01	0.491	-9.26	1.103
25	2X81	ZZL	-5.16	0.642	-5.38	1.412
26	2XNE	ASH	-7.17	0.459	-7.28	1.063
27	2XNG	A0H	-7.56	0.626	-7.8	1.235
28	2XRU	400	-7.97	0.702	-8.07	1.017
29	3COH	83H	-5.17	0.221	-6.12	0.07
30	3E5A	VX6	-7.46	0.793	-7.46	0.793
31	3EFW	AK8	-9.68	0.629	-10.44	0.831
32	3FDN	MMH	-7.34	0.793	-7.34	0.793
33	3H0Y	48B	-9.65	0.275	-10.24	1.3914
34	3H0Z	45B	-7.74	0.4797	-8.18	1.1708
35	3H10	97B	-5.48	0.8	-5.83	0.842
36	3HA6	2JZ	-5.38	0.3599	-5.38	0.3599
37	3K5U	PFQ	-7.25	0.7699	-7.25	0.7699
38	3LAU	OFI	-5.45	0.812	-6.27	1.83
39	3MYG	EML	-6.82	0.5344	-6.82	0.5344
40	3NRM	NRM	-7.88	0.715	-8.31	1.8428
41	3O50	LJE	-7.26	0.1707	-8.01	1.2314
42	3O51	LJF	-10.93	0.2879	-10.93	0.2879
	Xenopus Laevis
1	2BFY	H1N	-6.22	0.0828	-6.22	0.0828
2	2VGO	AD5	-8.13	0.6535	-8.13	0.6535
3	2VGP	AD6	-7.12	0.5915	-7.45	0.7116
4	2VRX	447	-6.95	0.6672	-6.95	0.6672
	Mus musculus
1	3D14	AK1	-12.82	0.222	-13.07	0.265
2	3D15	AK2	-10.22	1.105	-10.22	1.105
3	3D2I	AK3	-11.77	0.57	-12.31	0.93
4	3D2K	AK4	-11.89	0.816	-11.99	1.096
5	3DAJ	FXG	-9.21	1.509	-9.79	1.016
6	3DJ5	AK5	-10.7	0.309	-11.03	0.31
7	3DJ6	AK6	-8.95	0.502	-8.95	0.502
8	3DJ7	AK7	-11.52	0.506	-11.68	-132.4
